# Supplementary material for: AI-driven Eyeball Exposure Rate (EER) analysis: A useful tool for assessing ptosis surgery effectiveness
Source: PLoS One. 2025 Mar 25;20(3):e0319577. doi: 10.1371/journal.pone.0319577 (PMC11936292; doi:10.1371/journal.pone.0319577)
Supplement: S1 File — The preoperative and postoperative EER values for all study participants, obtained from both the Manual method (ImageJ) and the AI-tool. (XLSX) [file pone.0319577.s001.xlsx]

## Sheet: Sheet1
EER
		preop severity : mild=mild, S=moderate to severe
CASE no.		Rt.	Lt.	AI-EER 1st (Rt.)	AI-EER 2nd (Rt.)	ImageJ-EER (Rt.)	AI-EER 1st (Lt.)	AI-EER 2nd (Lt.)	ImageJ-EER (Lt.)
1	preop	S	S	54.5	54.5	55.2	59.6	61	59.5
	postop			77.9	77.9	77.9	77.1	77.1	78.1
2	preop	mild	mild	59.8	59.8	59.8	62.1	62.1	62.1
	postop			68.1	68.1	69.5	64.5	64.5	64.4
3	preop	S	mild	61.4	61.4	55.5	63.2	63.2	53.7
	postop			69.6	69.6	70.8	69.2	69.2	69.5
4	preop	mild	mild	60	60	59.4	57.4	57.4	57.8
	postop			64.2	64.2	64.2	62	62	60.9
5	preop	S	S	53.4	53.4	53	50.9	50.9	50.9
	postop			85.9	85.9	83.9	86.1	86.1	84.7
6	preop	mild	mild	59.7	59.7	59.7	58.8	58.8	58.8
	postop			75.7	75.7	75.5	75.8	75.8	74.3
7	preop	S	mild	47.6	47.6	47.6	61.1	61.1	58.2
	postop			71.3	71.3	71.3	74.6	74.6	73.8
8	preop	S	S	44.7	44.7	45.5	54.8	54.8	53.9
	postop			72.5	72.5	72.5	80.8	80.8	79.3
9	preop	S	mild	58.8	58.8	58.8	64.4	64.4	64.4
	postop			76.8	76.8	76.8	83	83	82.9
10	preop	S	S	59.8	59.8	60.6	51.4	51.4	52.1
	postop			76.7	76.7	76.7	71.9	71.9	72.7
11	preop	S	S	57.3	57.3	54.8	50.1	50.1	49.1
	postop			92.4	92.4	92.4	80.5	80.5	80.5
12	preop	mild	S	64.4	64.4	63.5	46.8	46.8	45.8
	postop			74.3	74.3	74.3	75	75	74
13	preop	mild	mild	71.6	71.6	69.6	75.8	75.8	72.1
	postop			88.6	88.6	88.9	87.4	87.4	89.9
14	preop	mild	S	58.1	58.1	56.9	42.7	42.7	39.2
	postop			80.4	80.4	80.4	86	86	86
15	preop	S	S	55.4	55.4	54.5	46.1	46.1	44.5
	postop			74.2	74.2	73.7	75.1	75.1	74.8
16	preop	S	S	46.1	46.1	46.1	49.9	49.9	49.3
	postop			63.5	63.5	63.5	65.9	65.9	65.9
17	preop	S	S	56.6	56.6	55.2	55	55	53.4
	postop			76.4	76.4	76.4	72.9	72.9	72.3
18	preop	S	mild	59.4	59.4	58.4	60.1	60.1	58.2
	postop			75.9	75.9	75.9	77.7	77.7	77.3
19	preop	S	S	42.8	42.8	42.7	39.5	39.5	39.6
	postop			73.5	73.5	71.5	72.9	72.9	72.9
20	preop	mild	mild	73.8	73.8	71.8	71.5	71.5	69.5
	postop			76	76	76	77	77	77
21	preop	mild	mild	65.1	65.1	62.8	72.9	72.9	69.6
	postop			78.9	78.9	78.9	79.8	79.8	79.8
22	preop	mild	mild	66.2	66.2	62.4	63.1	63.1	60.7
	postop			71.6	71.6	71.6	64.8	64.8	64.8
23	preop	mild	mild	74.5	74.5	74.5	68.8	68.8	68.8
	postop			82.7	82.7	82.7	83.3	83.3	81
24	preop	S	S	57.8	57.8	57.8	53.1	53.1	53.1
	postop			79	79	79	77.7	77.7	76.5
25	preop	mild	S	70.7	70.7	70.7	54.5	54.5	54.5
	postop			74.7	74.7	74.7	69.8	69.8	69.8
26	preop	S	S	43.8	43.8	43.8	39.8	39.8	39.8
	postop			72	72	72	67.4	67.4	63.6
27	preop	mild	mild	60.3	60.3	60.3	66.1	66.1	66.5
	postop			69.5	69.5	69.5	76.4	76.4	74.8
28	preop	S	S	47.9	47.9	47.9	51.5	51.5	51.5
	postop			78.9	78.9	78.9	79.4	79.4	79.4
29	preop	S	mild	59.6	59.6	59.6	85.7	85.7	85.7
	postop			76	76	76	94.4	94.4	94.4
30	preop	mild	mild	60.8	60.8	60.8	69.6	69.6	69.6
	postop			61.3	61.3	61.3	69.7	69.7	69.7
31	preop	mild	mild	63.8	63.8	65.4	51.8	51.8	50.8
	postop			71.4	71.4	72.7	65.4	65.4	66.3
32	preop	S	S	46.8	46.8	44.3	54.2	54.2	51.2
	postop			67.7	67.7	64.4	66.8	66.8	62.2
33	preop	S	S	39.9	39.9	36.1	40.7	40.7	38.9
	postop			58.3	58.3	57.7	60.7	60.7	59.6
34	preop	mild	S	58.6	58.6	59.8	60.9	60.9	61.4
	postop			69.4	69.4	68.7	84.8	84.8	83.3
35	preop	mild	S	56.2	56.2	55.8	52.1	52.1	51.1
	postop			67.3	67.3	67.3	68.7	68.7	70.4
36	preop	mild	mild	66.8	66.8	65.2	64.5	64.5	66.1
	postop			69.6	69.6	70.3	70.1	70.1	69.8
37	preop	S	mild	68.6	68.6	72.1	65.4	65.4	67.9
	postop			82	82	84.9	75.2	75.2	76.8
38	preop	mild	S	57.6	57.6	60	55.2	55.2	56.4
	postop			70.5	70.5	71.8	73.5	73.5	73
39	preop	mild	mild	77.9	77.9	75	77.2	77.2	77.6
	postop			75.2	75.2	73.3	75.1	75.1	68.7
40	preop	mild	mild	69.3	69.3	67.8	72.4	72.4	68.3
	postop			80	80	78.4	89.2	89.2	87.8
41	preop	mild	mild	60.1	60.1	60.1	66.2	66.2	65.6
	postop			73.3	73.3	72.3	83.9	83.9	81.2
42	preop	S	S	46	46	47.6	47.3	47.3	46.6
	postop			86.4	86.4	89.9	82.2	82.2	84.3
43	preop	S	mild	64.9	64.9	64.9	75.7	75.7	77.7
	postop			94.6	94.6	93.9	95.6	95.6	93.7
44	preop	S	mild	58.6	58.6	59	62.8	62.8	62.8
	postop			75.6	75.6	78.6	69.4	69.4	67.3
45	preop	S	S	63	63	60	54.1	54.1	55.1
	postop			83.2	83.2	82	83.7	83.7	83.6
46	preop	mild	mild	73.7	73.7	74.1	63.4	63.4	65.3
	postop			77.6	77.6	80.2	76.7	76.7	77.1
47	preop	mild	mild	59.3	59.3	56.3	57.6	57.6	55.8
	postop			63.6	63.6	64.8	65.9	65.9	66.8
48	preop	mild	S	57	57	59.6	53.7	53.7	52.3
	postop			72.7	72.7	76.1	75.5	75.5	78
49	preop	S	mild	42	42	42.3	72.7	72.7	73.5
	postop			70.8	70.8	74.1	86.2	86.2	89.6
50	preop	S	mild	46.6	46.6	48.8	62.4	62.4	62.3
	postop			71.9	71.9	73.7	69.6	69.6	70.2
